# Supplementary material for: Elucidating the life cycle of opossum parasites: DNA sequences reveal the involvement of planorbid snails as intermediate hosts of Rhopalias spp. (Trematoda: Echinostomatidae) in Brazil
Source: PLoS One. 2023 Mar 3;18(3):e0279268. doi: 10.1371/journal.pone.0279268 (PMC9983843; doi:10.1371/journal.pone.0279268)
Supplement: S1 Table — (XLSX) [file pone.0279268.s001.xlsx]

## Sheet: 28s
Species	Molecular markers				Host +	Developmental	Locality +	References +
	28S	ITS	nad1	cox1		stage +
Artyfechinostomum malayanum		JF412730	JF412731		Rattus argentivente; Indoplanorbis exustus	A; C	Thailand	Tantrawatpan et al., 2012; Saijuntha, 2011#
Cathaemasia hians	KT956947	AY761146			Planorbis planorbis; Biomphalaria glabrata	C; C	Czech Republic	Tkach et al., 2016; Wilson et al., 2005
Chaunocephalus ferox	KT447522				Ciconia nigra	A	Ukraine	Greben et al., 2016
Drepanocephalus spathans		KY677976	KY636294		Planorbella trivolvis	C	United States	Pinto et al., 2016; Alberson et al., 2017
Drepanocephalus spathans	KP053260	KY677977	KY677951; KP053262		Biomphalaria straminea; Biomphalaria havanensis	C; A	Brazil; United States	Pinto et al., 2016; Alberson et al., 2017
Drepanocephalus spathans	JN993269	KY636264;KY636271		KY636234	Phalacrocorax auritus; Nannopterum brasilianus	A	United States; Mexico	Griffin et al., 2012; Hernandez-Cruz et al., 2018
Drepanocephalus mexicanus	MF351544		KY636298	KY636229	Nannopterum brasilianus	A	Mexico	Hernandez-Cruz et al., 2018
Drepanocephalus sp.	KP053261		KP053264		Biomphalaria straminea	C	Brazil	Pinto et al., 2016
Echinoparyphium aconiatum			AY168945		Lymnaea stagnalis	C	Finland	Kostadinova et al., 2003
Echinoparyphium ellisi			KY436405		Anas platyrhynchos	A	New Zeland	Georgieva et al., 2017
Echinoparyphium poulini			KY436401		Cygnus atratus	A	New Zeland	Georgieva et al., 2017
Echinoparyphium recurvatum			AY168938		Lymnaea peregra	C	Bulgary	Kostadinova et al., 2003
Echinoparyphium sp.			GQ463106; AF026285	MH369610	Lymnaea elodes;*; Ladislavella elodes	C; *;C	United States; Australia; Canada	Detwiler et al., 2010; Morgan & Blair, 1995; Gordy & Hanington, 2019
Echinostoma bolschewense	KP065591		KP065608		Viviparus acerosus	C	Slovakia	Georgieva et al., 2014
Echinostoma caproni	MK482490	AJ564382;ECU58098	AF025837		Biomphalaria sudanica; Rattus norvegicus;*	C; A;*	Kenya; Egypt; Madagascar	Laidemitt et al., 2019; Marcilla et al., 2003*; Morgan & Blair, 1995
Echinostoma cf. revolutum	KT956915				Aythya collaris	A	USA	Tkach et al., 2015
Echinostoma friedi		AJ564383	AY168937		Mesocricetus auratus; Planorbis sp.	A; C, R	Spain; United Kindong	Marcilla et al., 2003#; Kostadinova et al., 2003
Echinostoma miyagawai	KT956916	MH796365	KY436400		Anas platyrhynchos	A	Ukraine; New Zeland	Tkach et al., 2015; Li et al., 2019; Georgieva et al., 2017
Echinostoma novaezealandense			KY436397		Cygnus atratus	A	New Zeland	Georgieva et al., 2017
Echinostoma paraensei	EU025867	AF336232	AF025834		Hamster; Nectomys squamipes;*	A;*	United States; Brazil	Lotfy et al., 2008; Morgan & Blair, 1995
Echinostoma paraulum			KP065677		Lymnaea stagnalis	C	Germany	Georgieva et al., 2014
Echinostoma revolutum		GQ463130	GQ463057; KP455633		Lymnaea elodes	C	United States	Detwiler et al., 2010; Nagataki et al., 2015
Echinostoma robustum		GQ463132	GQ463053		Lymnaea elodes	C	United States	Detwiler et al., 2010
Echinostoma trivolvis		GQ463125	AF025831	KM538091	Helisoma trivolvis ; *; Ondatra zibethicus	R; *;A	United States; Canada	Detwiler et al., 2010; Morgan & Blair, 1995; Van steenkiste et al., 2014
Hypoderaeum conoideum				KM538101	Anas discors	A	Canada	Van steenkiste et al., 2014
Isthmiophora hortensis		KX832896	AB189981; AF025835; AY168937	KR062182	Procyon lotor;*; *; Canis familiaris	A;*; *; A	Japan; East Asia; China	Sato and Suzuki, 2006; Morgan & Blair, 1995; Zhang and Wang et al., 2016#; Liu et al., 2016
Isthmiophora melis	KT359583	KT359584; AY168933	KU516829		Apodemus agrarius; Planorbis sp., Mustela putorius	A; R; C; A	Poland; United Kingdom; Lithuania	Hildebrand et al., 2015; Konstandinova et al., 2003; Nugaraite et al., 2017
Isthmiophora sp.	KT956920				Neovison vison	A	United States	Tkach et al., 2015
Neopetasiger islandicus	KT956924		KT831342; JQ425590		Aechmophorus occidentalis; Planorbula armigera; Gyraulus cf. laevis	A; C; R	United States; Canada; Iceland	Tkach et al., 2016; Gordy et al., 2015; Georgieva et al., 2012
Neopetasiger necomense			JQ425591		Podiceps cristatus	A	Czech Republic	Georgieva et al., 2012
Neopetasiger sp.	KT956925				Podiceps grisegena	A	United States	Tkach et al., 2016
Paryphostomum radiatum		KM973000			Phalacrocorax carbo	A	Hungary	Molnar et al., 2016
Pegosomum saginatum		KY945918			Ardea alba	A	Germany	Hirzman et al., 2017#
Petasiger exaeretus	KT956923	KY283998			Phalacrocorax carbo	A	Ukraine; Hungary	Tkach et al., 2016, Cech et al., 2017
Petasiger phalacrocoracis	KT956926				Phalacrocorax carbo	A	Ukraine	Tkach et al., 2016
Petasiger radiatus	KT956927				Phalacrocorax carbo	A	Ukraine	Tkach et al., 2016
Petasiger sp.		KM972995	KT831343		Rutilus rutilus; Helisoma trivolvis	M; C	Hungary; Canada	Mòlnar et al., 2014; Gordy et al., 2015
Petasiger sp. 1			KM191809		Gyraulus albus	C	Germany	Selbach et al., 2014
Petasiger sp. 2			KM191810		Gyraulus albus	C	Germany	Selbach et al., 2014
Petasiger sp. 3			KM191816		Gyraulus albus	C	Germany	Selbach et al., 2014
Petasiger sp. 4			KM191817		Gasterosteus aculeatus	M	Canada	Selbach et al., 2014
Rhopalias coronatus	MK648281	MK982814		MK982764-74	Didelphis marsupialis	A	Mexico	Perez-Ponce de Leon and Hernandez-Mena, 2019; Lopez-Caballero et al., 2019
Rhopalias macracanthus	KT956959				Didelphis virginiana	A	United States	Tkach et al., 2016
Rhopalias macracanthus	MK648280	MK982815		MK982783-85	Didelphis marsupialis	A	Mexico	Perez-Ponce de Leon and Hernandez-Mena, 2019; Lopez-Caballero et al., 2019
Rhopalias oochi		MK982804		MK982775-82	Didelphis marsupialis	A	Mexico	Lopez-Caballero et al., 2019
Ribeiroia ondatrae	KT956956	AY761142			Lepomis macrochirus; Helisoma trivolvis	M; C	United States	Tkach et al., 2016; Wilson et al., 2005
Ribeiroia marini		AY761147			Biomphalaria glabrata	C	Puerto Rico	Wilson et al., 2005
Ribeiroia sp.		KF525784			Biomphalaria sp.	C	Argentina	Davies et al., 2015
Ribeiroia sp. 2	MK482439				Biomphalaria pfeifferi	C	Kenya	Laidemitt et al., 2019
Ribeiroia sp. 3	MK482461				Biomphalaria sudanica	C	Kenya	Laidemitt et al., 2019
Fasciola hepatica		MN970007; AM850108	MF287675	MW867314	Hydrochoerus hydrochaeris; Bos taurus	A	Australia; Nigeria; Brazil; Ecuador	Le et al., 2020; Ali et al., 2008; Labruna et al., 2017; Bargues et al., 2021
Fasciola gigantica	EU025873				Bos taurus	A	Kenya	Brant et al., 2008;
+: In the respective order of the genetic marker
*: information not provided by the authors
#: unpublished
A: Adult
R: Rediae
C: Cercariae
M: Metacercariae
